# Supplementary material for: Usage of the Anemia Control Model Is Associated with Reduced Hospitalization Risk in Hemodialysis
Source: Biomedicines. 2024 Sep 28;12(10):2219. doi: 10.3390/biomedicines12102219 (PMC11504963; doi:10.3390/biomedicines12102219)
Supplement: Supplementary file 1 [file biomedicines-12-02219-s001.zip]

Archive with 1 entries (1 files):
- biomedicines-3218074-supplementary.pdf
